# Supplementary material for: Influence of Anemia on Postoperative Cognitive Function in Patients Undergo Hysteromyoma Surgery
Source: Front Mol Biosci. 2021 Nov 26;8:786070. doi: 10.3389/fmolb.2021.786070 (PMC8662362; doi:10.3389/fmolb.2021.786070)
Supplement: Supplementary file 1 [file Table1.XLSX]

## Sheet: Sheet1
Group	NAME	MMSE			HVLT-I			HVLT-D			TMT-A			TMT-B			SCWITC			SCWIT C-B			VF				Age	Education level(year)	Intraoperative bleeding(ml)	Surgical time（min）	Anesthesia time（min）	Anemia Degree		inflammatory factor
		before	5th	30th	before	5th	30th	before	5th	30th	before	5th	30th	before	5th	30th	before	5th	30th	before	5th	30th	before	5th	30th									S-100β-1	S-100β-2	S-100β-3	S-100β-4	IL-1β-1	IL-1β-2	IL-1β-3	IL-1β-4	IL-6-1	IL-6-2	IL-6-3	IL-6-4	TNF-α-1	TNF-α-2	TNF-α-3	TNF-α-4
Group Normal	1	28	27	30	24	24	26	8	8	9	26	20	19	63	61	59	51	40	41	25	20	22	14	13	11		42	Junior high school	70	150	150	Normal		55.4	57.4	112.3	58.5	15.4	48.2	24.3	21.4	5.4	53.5	58.6	57.6	2.8	2.8	2.1	1.74
Group Normal	2	26	27	27	27	27	28	9	9	10	27	22	21	58	53	56	52	42	45	31	21	26	10	11	11		44	Junior high school	50	110	110	Normal		34.3	48.5	86.3	57.5	24.2	44.3	24.4	24.1	4.9	55.4	58.6	56.5	1.14	1.14	1.4	1.56
Group Normal	3	27	28	28	27	28	30	9	8	10	21	16	17	65	66	62	52	40	40	25	24	23	12	15	14		42	Junior high school	70	125	125	Normal		48.7	55.6	86.4	65.4	31.2	20.4	54.2	15.1	13.7	22.5	55.6	78.3	2.6	2.6	1.83	1.46
Group Normal	4	28	29	30	21	20	24	7	7	7	17	16	17	57	55	56	51	39	41	27	24	25	13	14	13		32	Junior high school	100	120	120	Normal		56.5	73.2	43.5	34.2	30.1	44.4	24.2	45.3	5.7	57.5	65.7	67.4	0.8	2.1	1.1	1.74
Group Normal	5	30	30	30	21	17	22	7	8	8	16	16	17	62	63	61	53	42	43	26	22	24	15	14	13		47	Junior college	50	120	120	Normal		25.4	27.4	81.3	62.4	42.4	24.4	17.5	34.4	6.7	57.5	65.6	60.6	2.1	2.1	3.56	2.19
Group Normal	6	30	30	30	27	27	28	8	9	7	25	19	18	66	62	61	55	45	44	32	20	25	12	13	14		45	Senior high school	70	100	120	Normal		53.5	55.7	86.3	46.6	44.4	16.5	42.2	42.4	5.8	55.5	78.5	64.7	0.11	2.01	2.23	1.4
Group Normal	7	29	29	30	29	28	27	9	9	8	21	18	17	63	64	63	55	45	42	26	18	20	10	11	12		37	Junior high school	70	115	115	Normal		56.7	68.4	48.8	88.4	22.4	17.5	24.4	24.4	11.2	52.2	56.6	65.7	0.57	2.2	1.1	1.58
Group Normal	8	27	29	29	28	28	27	9	10	8	22	17	18	58	59	58	53	42	40	24	17	20	15	13	14		37	Senior high school	50	150	150	Normal		66.1	51.3	64.3	86.8	24.2	21.5	42.2	43.2	29.1	52.5	56.6	87.4	0.4	0.4	2.5	2.7
Group Normal	9	29	28	29	18	20	22	6	8	7	17	17	16	61	62	58	51	44	45	33	27	28	14	12	13		51	Junior high school	50	130	130	Normal		73.2	53.2	86.7	83.2	23.2	24.3	22.4	28.6	22.1	5.8	56.6	56.6	1.1	1.1	2.8	1.87
Group Normal	10	29	30	30	27	28	26	9	9	9	25	21	17	63	61	61	50	43	43	30	17	18	9	10	11		42	Junior high school	50	119	119	Normal		55.7	51.5	88.7	86.3	24.3	26.4	22.2	21.5	16.1	52.5	55.6	55.6	2.7	2.7	1.1	1.86
Group Normal	11	26	27	29	28	28	29	9	9	9	18	18	19	64	62	60	51	41	42	22	13	20	8	11	10		39	Junior high school	65	145	145	Normal		56.5	54.7	88.3	36.4	33.4	24.4	22.3	33.4	22.2	25.5	69.5	56.5	0.83	0.83	1.45	2.9
Group Normal	12	30	30	30	30	30	28	10	8	9	20	21	19	62	60	59	49	41	42	26	16	24	9	10	11		50	Junior high school	100	115	115	Normal		53.2	48.5	36.8	45.2	42.2	42.2	17.2	43.2	11.2	52.5	65.5	65.5	0.87	0.87	1.56	2.8
Group Normal	13	30	30	30	30	29	27	10	9	10	17	16	18	67	65	61	54	47	48	34	28	30	13	13	12		34	Junior high school	100	115	120	Normal		56.4	36.2	88.8	46.6	44.4	31.3	42.2	44.3	21.1	25.5	57.5	56.5	0.94	0.94	1.87	2.1
Group Normal	14	30	27	30	18	20	22	6	7	8	18	14	16	61	60	60	51	45	43	31	27	25	13	12	11		46	Junior high school	50	85	100	Normal		56.5	79.3	168.3	155.4	45.4	58.3	92.4	49.1	16.6	37.8	76.8	73.8	1.05	7.1	11.9	8.5
Group Normal	15	27	27	28	26	27	26	7	7	8	22	19	18	58	60	59	49	40	41	27	24	25	14	15	14		50	Junior high school	50	102	120	Normal		39.6	39.6	48.8	55.1	22.1	43.2	34.2	42.4	12.1	55.2	55.5	56.6	0.74	0.74	2.7	1.4
Group Normal	16	27	28	28	28	28	27	8	8	9	21	17	19	54	55	58	48	41	43	25	24	23	15	14	15		51	Junior high school	70	140	140	Normal		42.6	66.3	43.8	45.7	42.4	42.2	22.6	30.2	12.1	5.8	56.5	48.5	0.59	0.59	2.9	2.1
Group Normal	17	28	30	30	28	29	27	8	7	9	26	22	21	54	53	54	52	41	40	27	24	23	12	12	12		49	Junior high school	50	125	125	Normal		36.2	37.5	87.4	68.4	42.4	42.3	30.1	24.3	22.2	5.8	60.5	57.5	0.99	0.99	1.87	1.83
Group Normal	18	28	30	30	26	27	25	6	8	8	21	20	21	59	57	58	46	38	45	26	22	21	15	13	14		38	Junior high school	60	130	130	Normal		56.3	73.2	54.3	56.3	24.3	24.4	53.5	22.4	21.2	52.5	56.7	65.5	0.58	0.58	1.87	2.14
Group Normal	19	29	30	30	27	28	26	7	7	9	16	17	18	54	52	54	48	38	40	28	21	23	13	14	14		50	Junior high school	70	140	140	Normal		56.5	55.7	54.7	48.5	42.2	42.4	48.2	44.4	17.1	53.7	66.5	55.6	2.8	2.8	1.93	2.11
Group Normal	20	30	27	26	12	14	12	5	6	7	15	16	17	58	56	55	43	39	41	26	16	20	12	12	11		44	Junior college	50	120	120	Normal		52.4	43.8	39.6	62.3	42.3	44.3	42.2	53.4	22.6	25.5	75.7	54.7	0.87	0.87	1.14	1.5
Group Normal	21	30	27	26	16	17	16	5	5	4	18	16	16	58	57	54	51	45	46	27	17	24	13	15	14		26	Junior high school	70	110	120	Normal		54.6	44.6	56.3	32.4	32.4	24.3	20.4	47.5	12.1	55.8	57.5	56.5	0.45	0.45	2.1	1.4
Group Normal	22	30	28	30	11	12	18	4	6	7	20	16	18	59	57	57	47	41	43	27	17	18	14	13	13		47	Senior high school	70	100	100	Normal		62.4	65.4	57.5	57.5	24.2	22.2	43.2	22.6	12.2	7.4	56.5	56.5	0.58	0.58	1.5	4.2
Group Normal	23	30	30	30	27	28	30	10	9	9	21	17	16	57	56	51	45	36	40	24	14	16	12	13	14		39	Junior high school	70	125	125	Normal		56.3	62.4	45.7	63.4	43.4	34.2	16.5	42.4	22.1	54.7	57.5	56.7	1.6	1.6	1.87	2.5
Group Normal	24	28	26	28	28	27	29	11	10	9	19	15	14	52	55	57	48	40	42	28	22	20	9	10	11		41	Junior high school	60	115	119	Normal		43.8	37.5	51.6	37.8	34.2	29.5	23.4	43.2	12.2	52.5	55.7	55.4	0.4	0.4	1.58	1.39
Group Normal	25	29	30	30	28	30	29	9	7	8	17	12	13	51	52	55	48	40	43	30	21	24	14	15	12		43	Junior high school	50	120	120	Normal		56.3	56.3	42.4	54.7	24.4	24.3	31.3	31.3	22.1	25.2	68.5	56.6	1.1	1.1	2.2	1.87
Group Mi	26	26	27	26	27	28	27	7	9	8	24	20	18	63	61	58	48	37	38	28	22	25	16	14	13		40	Primary school	40	115	120	Mild Anemia		49.8	55.4	66.3	25.4	22.4	44.4	24.3	42.2	12.1	4.2	85.6	60.5	0.68	2.1	2.6	1.6
Group Mi	27	30	30	29	27	28	26	7	9	9	22	18	16	63	62	59	49	38	35	27	23	24	15	15	13		46	Primary school	40	110	110	Mild Anemia		59.6	62.4	52.4	64.3	44.3	24.3	47.5	35.4	15.4	52.5	60.6	55.6	1.87	1.87	2.1	1.6
Group Mi	28	28	29	29	24	27	27	8	8	9	21	22	18	65	64	61	51	37	38	29	21	22	16	12	13		45	Primary school	70	130	130	Mild Anemia		54.3	63.4	65.4	55.3	22.3	22.6	53.4	42.6	11.2	55.7	45.4	65.6	2.1	2.1	2.1	1.93
Group Mi	29	28	27	26	26	28	27	8	9	8	24	22	19	58	54	56	55	38	40	22	21	22	13	15	13		33	Senior high school	50	116	120	Mild Anemia		53.3	64.3	88.4	32.5	31.3	33.5	24.5	21.5	18.2	57.5	55.6	74.8	1.85	1.85	1.6	2.1
Group Mi	30	27	28	26	25	27	27	7	7	8	24	22	21	57	55	56	48	41	41	25	18	23	15	14	16		44	Primary school	70	124	124	Mild Anemia		53.5	57.5	86.8	51.6	21.5	22.4	21.5	53.4	17.5	52.2	76.4	68.5	2.63	2.63	1.4	3.76
Group Mi	31	28	28	29	22	24	26	8	8	9	23	21	19	66	58	61	49	45	41	27	22	21	13	16	14		35	Senior high school	65	129	120	Mild Anemia		39.4	42.4	73.2	39.6	25.6	24.2	42.4	46.6	5.8	45.4	87.4	65.3	0.47	2.72	2.63	3.56
Group Mi	32	30	30	30	21	22	27	8	9	9	25	24	22	62	61	58	45	37	42	25	20	23	11	13	14		37	Senior high school	45	75	80	Mild Anemia		56.4	58.5	46.6	43.5	43.2	25.6	34.4	44.3	8.4	51.9	75.6	86.7	0.27	2.04	1.67	1.74
Group Mi	33	25	24	25	25	23	26	8	9	8	22	22	19	61	57	60	48	41	40	28	21	21	15	14	12		45	Primary school	50	125	130	Mild Anemia		58.5	83.6	83.2	73.2	43.2	43.2	44.3	32.4	12.1	29.5	56.6	55.6	0.1	2.6	1.74	1.65
Group Mi	34	26	27	27	21	24	27	8	7	8	18	18	17	68	65	61	52	45	46	26	18	20	9	10	10		45	Primary school	40	137	145	Mild Anemia		55.7	57.5	84.6	43.5	43.2	42.4	32.4	17.5	17.3	52.2	86.6	55.6	0.65	2.23	2.72	1.1
Group Mi	35	25	26	26	24	22	27	4	6	7	17	17	16	54	51	54	55	51	49	39	26	28	6	8	9		43	Primary school	100	115	120	Mild Anemia		37.5	51.5	87.4	86.3	24.3	30.1	24.3	24.4	12.2	55.5	56.5	76.6	1.1	1.1	1.4	4.2
Group Mi	36	30	30	29	26	25	26	7	8	9	22	21	18	65	58	57	51	47	50	38	22	27	16	17	15		31	Senior high school	40	120	144	Mild Anemia		85.5	110	219.7	155.6	41.1	64.6	98.5	30.9	8.1	67.8	108.8	102.3	2.85	8.5	13.2	11.4
Group Mi	37	30	30	29	27	26	24	8	8	7	23	21	20	57	56	54	53	46	44	27	25	24	13	14	17		31	Senior high school	10	120	135	Mild Anemia		51.6	36.5	37.8	36.5	30.3	42.4	42.2	24.5	21.1	52.2	75.7	65.5	0.74	0.74	1.1	1.1
Group Mi	38	29	28	30	26	27	27	8	9	8	22	20	21	53	54	58	57	42	45	25	21	21	11	13	11		39	Primary school	50	125	135	Mild Anemia		45.7	56.3	67.8	54.3	24.3	43.2	22.4	24.3	21.2	52.5	48.5	77.6	0.47	0.47	2.1	2.8
Group Mi	39	29	29	30	25	26	25	8	9	9	24	21	20	58	57	55	52	42	41	26	18	21	8	11	12		37	Senior high school	10	80	100	Mild Anemia		51.5	57.4	88.4	36.4	34.4	23.2	44.4	33.5	21.6	55.7	76.6	66.6	0.74	0.74	1.46	2.1
Group Mi	40	30	30	30	27	25	27	9	7	7	24	19	20	54	51	54	50	45	46	27	21	24	12	13	11		40	Primary school	70	125	130	Mild Anemia		51.3	52.5	73.2	42.4	42.4	42.2	42.3	42.2	11.1	55.2	67.4	85.6	0.46	0.46	2.4	1.87
Group Mi	41	29	30	28	22	24	24	8	9	9	23	29	27	55	54	55	47	40	42	24	19	21	9	11	11		39	Senior high school	70	130	130	Mild Anemia		79.7	80	160.7	155.8	42.5	66.3	89.2	49.1	9.5	39.2	85.8	78.5	1.08	7.3	13.2	11.8
Group Mi	42	30	30	30	23	23	25	8	8	8	21	18	22	69	65	61	47	39	42	26	21	20	12	13	10		32	Primary school	55	110	110	Mild Anemia		51.5	54.3	88.7	54.9	24.9	17.2	24.4	53.5	22.1	22.5	57.6	76.4	0.47	0.47	1.58	1.1
Group Mi	43	29	30	29	24	24	26	8	8	8	19	18	20	57	54	54	43	33	44	22	18	24	8	11	9		42	Primary school	65	120	120	Mild Anemia		55.3	55.3	86.3	43.5	43.2	22.1	28.6	34.2	12.1	22.5	65.5	55.7	0.93	0.93	1.94	1.45
Group Mi	44	29	30	30	21	22	21	7	7	8	17	17	18	53	57	57	48	37	39	29	18	21	12	13	11		39	Primary school	65	120	120	Mild Anemia		37.5	52.4	54.9	64.3	44.3	43.2	33.4	42.2	11.2	5.4	77.6	77.2	0.87	0.87	1.84	1.87
Group Mi	45	28	29	30	23	24	25	8	9	9	18	18	21	65	65	64	53	41	43	31	16	25	14	16	11		48	Primary school	75	140	140	Mild Anemia		54.7	54.6	75.5	54.3	24.3	32.4	42.4	54.2	21.1	55.2	66.6	86.6	1.1	1.1	1.47	1.58
Group Mi	46	30	30	30	24	23	21	6	7	8	16	15	18	68	64	62	51	47	46	26	21	20	17	15	13		44	Primary school	55	90	100	Mild Anemia		54.9	52.6	32.4	81.3	21.3	43.4	26.4	22.1	11.2	20.2	44.5	58.5	0.83	0.83	2.11	2.72
Group Mo	47	27	26	27	24	17	18	8	5	6	24	26	25	67	133	137	58	67	64	36	43	38	9	4	5		47	Primary school	50	118	120	Moderate Anemia		58.5	62.3	48.5	36.8	29.6	34.4	46.6	26.4	12.2	22.5	55.5	65.7	0.88	2.4	1.39	1.87
Group Mo	48	28	27	28	25	15	15	7	4	5	22	25	25	63	65	67	54	64	67	33	41	40	8	9	8		46	Primary school	60	120	120	Moderate Anemia		42.1	35.4	142.6	142.6	35.8	36.2	45.9	42.5	15	67.8	98.5	95.7	1.79	6.8	10.6	10.4
Group Mo	49	28	28	27	26	15	16	8	5	6	21	22	21	68	70	65	47	58	61	37	51	45	8	11	8		27	Primary school	40	120	145	Moderate Anemia		36.5	36	196.4	196.4	18.6	55.3	82.4	33.7	17.6	45.7	102.4	98.9	1.34	6.4	11.7	11.7
Group Mo	50	27	26	28	22	11	12	7	3	4	27	26	25	61	153	125	55	63	66	31	38	43	6	3	5		32	Primary school	65	110	110	Moderate Anemia		57.8	56.7	83.6	44.6	42.2	42.4	42.4	27.8	20.1	22.5	45.7	66.5	1.86	1.86	2.1	2.1
Group Mo	51	28	27	27	21	10	11	7	4	4	21	23	22	55	76	80	52	61	63	36	49	46	9	12	11		47	Primary school	60	111	120	Moderate Anemia		25.4	46.6	36.4	53.4	23.4	22.4	22.4	24.3	8.3	45.7	55.6	76.6	0.67	3.76	2.1	1.88
Group Mo	52	24	26	26	26	13	14	8	5	4	20	21	21	58	73	76	53	67	67	35	45	46	9	12	13		47	Primary school	65	100	100	Moderate Anemia		52.4	58.4	68.7	46.2	44.2	43.2	21.5	52.5	5.8	55.5	66.5	78.5	0.67	2.8	1.87	1.94
Group Mo	53	26	27	27	22	12	13	9	5	5	18	18	20	53	87	90	53	69	68	31	41	40	9	12	8		30	Primary school	80	123	123	Moderate Anemia		66.5	50.7	155.3	155.3	36.2	51.4	89.6	89.6	11.6	53.5	95.6	89.9	1.77	5.1	10.4	9.6
Group Mo	54	28	27	26	21	17	18	7	5	3	18	17	18	67	82	75	55	71	71	33	46	43	6	9	8		51	Primary school	80	140	140	Moderate Anemia		54.3	56.4	62.3	83.6	23.4	22.3	29.6	42.4	14.7	58.2	65.6	68.5	0.78	1.4	1.88	3.6
Group Mo	55	26	26	24	19	16	17	7	4	4	24	26	24	65	143	156	52	62	66	32	44	43	7	4	7		55	Primary school	50	120	120	Moderate Anemia		30.5	52.3	167.6	144.2	24.6	35.8	54.8	48.8	9.4	68.4	92.5	89.9	1.49	5.8	9.4	7.6
Group Mo	56	27	27	26	22	14	15	5	3	3	25	24	25	59	78	72	56	75	69	38	42	39	9	11	8		52	Primary school	50	120	120	Moderate Anemia		32.6	45.7	149.7	149.7	22.5	36.7	43.7	43.5	18.9	62.5	80.6	85.6	2.21	6.2	8.9	7.1
Group Mo	57	28	26	25	21	15	16	9	4	5	23	24	23	68	87	78	67	82	82	35	41	42	8	9	6		39	Primary school	70	125	130	Moderate Anemia		75.5	90.6	138.7	138.7	30.8	35.5	45.6	43.2	21.5	62.4	108.5	99.3	1.45	13.5	13.5	10.4
Group Mo	58	26	27	25	20	16	16	7	5	5	21	22	24	71	151	156	56	62	65	31	37	34	8	3	7		41	Primary school	50	123	123	Moderate Anemia		54.7	67.6	68.4	54.3	24.3	23.4	44.4	16.8	12.2	55.2	55.6	76.6	0.39	0.39	1.74	1.83
Group Mo	59	24	26	25	18	13	14	9	4	5	24	25	23	65	133	121	58	68	67	29	37	35	8	3	6		47	Primary school	50	77	80	Moderate Anemia		44.6	54.7	55.6	55.6	22.4	22.4	21.3	17.2	12.2	55.2	56.5	55.6	0.65	0.65	2.8	3.5
Group Mo	60	28	28	27	19	13	12	8	4	4	21	21	22	67	143	135	72	98	76	38	43	39	7	4	7		45	Junior high school	80	110	126	Moderate Anemia		67.4	54.9	36.2	87.4	24.4	28.6	43.2	21.3	16.8	5.7	65.7	55.7	0.67	0.67	2.6	1.94
Group Mo	61	29	27	27	21	16	14	8	3	3	23	23	21	69	78	87	54	58	55	37	46	45	8	8	9		45	Primary school	50	108	108	Moderate Anemia		52.6	67.4	54.6	62.4	42.4	30.2	42.4	23.4	26.1	52.2	86.7	56.5	0.76	0.76	3.6	1.47
